# Supplementary material for: Computational Discovery of Selective Carbonic Anhydrase IX (CA IX) Inhibitors via Pharmacophore Modeling and Molecular Simulations for Cancer Therapy
Source: Int J Mol Sci. 2025 Aug 30;26(17):8465. doi: 10.3390/ijms26178465 (PMC12429665; doi:10.3390/ijms26178465)
Supplement: Supplementary file 1 [file ijms-26-08465-s001.zip]

Archive with 1 entries (1 files):
- ijms-3773615-supplementary.pdf
